# Supplementary material for: The Colonization of Synthetic Microbial Communities Carried by Bio-Organic Fertilizers in Continuous Cropping Soil for Potato Plants
Source: Microorganisms. 2024 Nov 20;12(11):2371. doi: 10.3390/microorganisms12112371 (PMC11596223; doi:10.3390/microorganisms12112371)
Supplement: Supplementary file 1 [file microorganisms-12-02371-s001.zip]

Archive with 6 entries (6 files):
- S2.xls
- S3.xls
- S4.xls
- S5.xls
- S6.xls
- S1.xls
