# Supplementary material for: The Colonization of Synthetic Microbial Communities Carried by Bio-Organic Fertilizers in Continuous Cropping Soil for Potato Plants
Source: Microorganisms. 2024 Nov 20;12(11):2371. doi: 10.3390/microorganisms12112371 (PMC11596223; doi:10.3390/microorganisms12112371)
Supplement: Supplementary file 1 [file microorganisms-12-02371-s001.zip › S2.xls]

Phylum	Class	Order	Family	Genus	Species	SCF1	SCF2	SCF3	average	relative abundance
Ascomycota	Saccharomycetes	Saccharomycetales	Debaryomycetaceae	Candida	Candida_tropicalis	647	6960	10944	6183.666667	16.30183716
unclassified_Fungi	unclassified_Fungi	unclassified_Fungi	unclassified_Fungi	unclassified_Fungi	unclassified_Fungi	4846	3788	4018	4217.333333	11.11804451
Ascomycota	Eurotiomycetes	Eurotiales	Aspergillaceae	Aspergillus	Aspergillus_heterocaryoticus	3885	720	2518	2374.333333	6.259392273
Ascomycota	Dothideomycetes	Cladosporiales	Cladosporiaceae	Cladosporium	unclassified_Cladosporium	2402	1719	2261	2127.333333	5.608232695
Ascomycota	unclassified_Ascomycota	unclassified_Ascomycota	unclassified_Ascomycota	unclassified_Ascomycota	unclassified_Ascomycota	2750	1590	1492	1944	5.12491587
Ascomycota	Saccharomycetes	Saccharomycetales	unclassified_Saccharomycetales	unclassified_Saccharomycetales	unclassified_Saccharomycetales	1814	1452	1459	1575	4.152130913
Ascomycota	Saccharomycetes	Saccharomycetales	Dipodascaceae	Galactomyces	Galactomyces_pseudocandidus	1683	989	1054	1242	3.274251806
Basidiomycota	Agaricomycetes	Agaricales	unclassified_Agaricales	unclassified_Agaricales	unclassified_Agaricales	1832	510	988	1110	2.926263691
Ascomycota	Eurotiomycetes	Eurotiales	Aspergillaceae	Aspergillus	unclassified_Aspergillus	520	1545	685	916.6666667	2.416584129
Basidiomycota	unclassified_Basidiomycota	unclassified_Basidiomycota	unclassified_Basidiomycota	unclassified_Basidiomycota	unclassified_Basidiomycota	1063	525	781	789.6666667	2.081777383
Mortierellomycota	Mortierellomycetes	Mortierellales	Mortierellaceae	Mortierella	unclassified_Mortierella	1312	326	576	738	1.945569914
Ascomycota	Sordariomycetes	Sordariales	Chaetomiaceae	Mycothermus	Mycothermus_thermophilus	1913	76	13	667.3333333	1.759273246
Ascomycota	Dothideomycetes	Pleosporales	Pleosporaceae	Alternaria	unclassified_Alternaria	19	940	1039	666	1.755758215
Ascomycota	Sordariomycetes	Hypocreales	Nectriaceae	Fusarium	unclassified_Fusarium	513	554	887	651.3333333	1.717092869
Ascomycota	Sordariomycetes	unclassified_Sordariomycetes	unclassified_Sordariomycetes	unclassified_Sordariomycetes	unclassified_Sordariomycetes	1187	458	298	647.6666667	1.707426532
Ascomycota	Sordariomycetes	Microascales	Microascaceae	Kernia	Kernia_geniculotricha	1532	17	36	528.3333333	1.392831216
Rozellomycota	Unclassified	Unclassified	Unclassified	Unclassified	Unclassified	335	379	785	499.6666667	1.31725804
Ascomycota	Dothideomycetes	Pleosporales	Didymellaceae	unclassified_Didymellaceae	unclassified_Didymellaceae	550	512	328	463.3333333	1.221473433
Ascomycota	Eurotiomycetes	Eurotiales	Aspergillaceae	Penicillium	unclassified_Penicillium	446	366	500	437.3333333	1.152930319
Ascomycota	Saccharomycetes	Saccharomycetales	Debaryomycetaceae	Kodamaea	Kodamaea_ohmeri	81	572	648	433.6666667	1.143263983
Basidiomycota	Tremellomycetes	Tremellales	Trimorphomycetaceae	Saitozyma	Saitozyma_podzolica	284	373	621	426	1.123052552
Ascomycota	Sordariomycetes	Sordariales	Chaetomiaceae	Botryotrichum	Botryotrichum_domesticum	258	416	545	406.3333333	1.071205838
Ascomycota	Sordariomycetes	Hypocreales	Nectriaceae	Fusarium	Fusarium_equiseti	241	371	587	399.6666667	1.05363068
Basidiomycota	Agaricomycetes	Agaricales	Hygrophoraceae	Hygrocybe	Hygrocybe_pseudoacutoconica	425	290	424	379.6666667	1.000905209
Ascomycota	Dothideomycetes	Dothideales	Saccotheciaceae	Aureobasidium	Aureobasidium_melanogenum	577	340	156	357.6666667	0.942907189
Basidiomycota	Agaricomycetes	unclassified_Agaricomycetes	unclassified_Agaricomycetes	unclassified_Agaricomycetes	unclassified_Agaricomycetes	693	256	112	353.6666667	0.932362095
Ascomycota	Sordariomycetes	Glomerellales	Plectosphaerellaceae	Plectosphaerella	Plectosphaerella_niemeijerarum	291	509	212	337.3333333	0.88930296
Mortierellomycota	Mortierellomycetes	Mortierellales	Mortierellaceae	Mortierella	Mortierella_globalpina	686	228	86	333.3333333	0.878757865
Ascomycota	Leotiomycetes	Unclassified	Unclassified	Unclassified	Leotiomycetes_sp	627	140	142	303	0.798790899
Ascomycota	Eurotiomycetes	Chaetothyriales	Unclassified	Unclassified	Unclassified	294	285	141	240	0.632705663
Basidiomycota	Tremellomycetes	Cystofilobasidiales	Mrakiaceae	Tausonia	Tausonia_pullulans	191	189	333	237.6666667	0.626554358
Ascomycota	Dothideomycetes	Pleosporales	Didymellaceae	Epicoccum	unclassified_Epicoccum	128	416	117	220.3333333	0.580858949
Basidiomycota	Agaricomycetes	Trechisporales	Hydnodontaceae	Luellia	Luellia_recondita	247	88	306	213.6666667	0.563283792
Ascomycota	Sordariomycetes	Sordariales	Chaetomiaceae	unclassified_Chaetomiaceae	unclassified_Chaetomiaceae	162	17	450	209.6666667	0.552738697
Ascomycota	Saccharomycetes	Saccharomycetales	Unclassified	Candida	[Candida]_africana	243	210	169	207.3333333	0.546587392
Ascomycota	Eurotiomycetes	Eurotiales	Thermoascaceae	Thermoascus	Thermoascus_aurantiacus	369	165	68	200.6666667	0.529012235
Basidiomycota	Agaricomycetes	Thelephorales	Thelephoraceae	unclassified_Thelephoraceae	unclassified_Thelephoraceae	204	130	232	188.6666667	0.497376952
Mucoromycota	Mucoromycetes	Mucorales	Rhizopodaceae	Rhizopus	Rhizopus_arrhizus	198	137	205	180	0.474529247
Ascomycota	Archaeorhizomycetes	Archaeorhizomycetales	Archaeorhizomycetaceae	Archaeorhizomyces	Unclassified	215	251	71	179	0.471892974
Ascomycota	Saccharomycetes	Saccharomycetales	Phaffomycetaceae	Wickerhamomyces	Wickerhamomyces_anomalus	123	321	93	179	0.471892974
Olpidiomycota	Olpidiomycetes	Olpidiales	Olpidiaceae	Olpidium	Olpidium_brassicae	6	381	134	173.6666667	0.457832848
Chytridiomycota	unclassified_Chytridiomycota	unclassified_Chytridiomycota	unclassified_Chytridiomycota	unclassified_Chytridiomycota	unclassified_Chytridiomycota	9	210	266	161.6666667	0.426197565
Basidiomycota	Agaricomycetes	Agaricales	Clavariaceae	Clavaria	unclassified_Clavaria	284	132	57	157.6666667	0.41565247
Basidiomycota	Tremellomycetes	Tremellales	Bulleribasidiaceae	Vishniacozyma	Vishniacozyma_victoriae	115	94	256	155	0.408622407
Ascomycota	Leotiomycetes	Helotiales	Myxotrichaceae	Oidiodendron	Oidiodendron_maius	269	129	65	154.3333333	0.406864892
Chytridiomycota	Unclassified	Unclassified	Unclassified	Unclassified	Unclassified	143	112	177	144	0.379623398
Ascomycota	Sordariomycetes	Hypocreales	Stachybotryaceae	Paramyrothecium	unclassified_Paramyrothecium	116	116	197	143	0.376987124
Basidiomycota	Agaricomycetes	Agaricales	Unclassified	Unclassified	Unclassified	259	106	62	142.3333333	0.375229608
Ascomycota	Sordariomycetes	Hypocreales	Hypocreaceae	Trichoderma	unclassified_Trichoderma	161	75	190	142	0.374350851
Ascomycota	Saccharomycetes	Saccharomycetales	Unclassified	Unclassified	Unclassified	3	220	203	142	0.374350851
Ascomycota	Sordariomycetes	Xylariales	unclassified_Xylariales	unclassified_Xylariales	unclassified_Xylariales	234	3	171	136	0.358533209
Ascomycota	Sordariomycetes	Hypocreales	Unclassified	Acremonium	Acremonium_dichromosporum	164	116	95	125	0.329534199
Basidiomycota	Agaricomycetes	Boletales	Sclerodermataceae	Scleroderma	Unclassified	143	56	174	124.3333333	0.327776684
Basidiomycota	Agaricomycetes	Agaricales	Hygrophoraceae	Hygrocybe	Hygrocybe_glutinipes	165	31	163	119.6666667	0.315474074
Ascomycota	Leotiomycetes	Helotiales	Unclassified	Unclassified	Unclassified	250	96	11	119	0.313716558
Ascomycota	Sordariomycetes	Microascales	Microascaceae	Enterocarpus	Enterocarpus_grenotii	58	281	5	114.6666667	0.302292706
Basidiomycota	Agaricomycetes	Russulales	Russulaceae	Russula	unclassified_Russula	209	25	105	113	0.297898916
Ascomycota	Pezizomycetes	Pezizales	Pyronemataceae	Wilcoxina	Unclassified	182	53	99	111.3333333	0.293505127
Ascomycota	Saccharomycetes	Saccharomycetales	Saccharomycetaceae	Kazachstania	Kazachstania_humilis	205	45	66	105.3333333	0.277687485
Ascomycota	Sordariomycetes	Glomerellales	Plectosphaerellaceae	Lectera	Lectera_capsici	4	55	255	104.6666667	0.27592997
Ascomycota	Eurotiomycetes	Eurotiales	Trichocomaceae	Thermomyces	Thermomyces_lanuginosus	147	76	88	103.6666667	0.273293696
Ascomycota	Eurotiomycetes	Chaetothyriales	unclassified_Chaetothyriales	unclassified_Chaetothyriales	unclassified_Chaetothyriales	240	56	1	99	0.260991086
Ascomycota	Sordariomycetes	Sordariales	unclassified_Sordariales	unclassified_Sordariales	unclassified_Sordariales	2	201	91	98	0.258354812
Ascomycota	Saccharomycetes	Saccharomycetales	Pichiaceae	Pichia	Pichia_fermentans	117	98	74	96.33333333	0.253961023
Ascomycota	Dothideomycetes	Pleosporales	Pleosporaceae	Comoclathris	Comoclathris_italica	110	82	97	96.33333333	0.253961023
Glomeromycota	Glomeromycetes	Glomerales	Glomeraceae	unclassified_Glomeraceae	unclassified_Glomeraceae	1	146	111	86	0.226719529
Ascomycota	Saccharomycetes	Saccharomycetales	Debaryomycetaceae	Meyerozyma	Meyerozyma_caribbica	1	121	128	83.33333333	0.219689466
Ascomycota	Eurotiomycetes	Eurotiales	Trichocomaceae	Talaromyces	unclassified_Talaromyces	83	72	93	82.66666667	0.217931951
Ascomycota	Sordariomycetes	Hypocreales	Unclassified	Acremonium	Acremonium_egyptiacum	159	1	81	80.33333333	0.211780646
Ascomycota	Dothideomycetes	Pleosporales	unclassified_Pleosporales	unclassified_Pleosporales	unclassified_Pleosporales	217	2	2	73.66666667	0.194205488
Ascomycota	Sordariomycetes	Microascales	Microascaceae	Pseudallescheria	Pseudallescheria_boydii	1	41	163	68.33333333	0.180145362
Mucoromycota	Mucoromycetes	Mucorales	Mucoraceae	Actinomucor	Actinomucor_elegans	1	30	169	66.66666667	0.175751573
Ascomycota	Saccharomycetes	Saccharomycetales	Debaryomycetaceae	Debaryomyces	unclassified_Debaryomyces	109	35	55	66.33333333	0.174872815
Ascomycota	Sordariomycetes	Hypocreales	unclassified_Hypocreales	unclassified_Hypocreales	unclassified_Hypocreales	2	94	79	58.33333333	0.153782626
Basidiomycota	Unclassified	Unclassified	Unclassified	Unclassified	Unclassified	32	133	1	55.33333333	0.145873806
Ascomycota	Dothideomycetes	Pleosporales	Leptosphaeriaceae	Leptosphaeria	Leptosphaeria_ebuli	10	78	62	50	0.13181368
Ascomycota	Sordariomycetes	Hypocreales	Stachybotryaceae	Stachybotrys	unclassified_Stachybotrys	2	50	93	48.33333333	0.12741989
Ascomycota	Pezizomycetes	Pezizales	Ascobolaceae	Unclassified	Unclassified	120	1	3	41.33333333	0.108965975
Ascomycota	Saccharomycetes	Saccharomycetales	Metschnikowiaceae	Metschnikowia	Metschnikowia_ziziphicola	4	55	56	38.33333333	0.101057154
Basidiomycota	Agaricomycetes	Cantharellales	Ceratobasidiaceae	Ceratobasidium	Unclassified	11	88	7	35.33333333	0.093148334
Ascomycota	Leotiomycetes	Helotiales	Helotiales_fam_Incertae_sedis	Chalara	Chalara_heteroderae	27	34	10	23.66666667	0.062391808
Ascomycota	Sordariomycetes	Hypocreales	Bionectriaceae	Clonostachys	Clonostachys_solani	1	65	1	22.33333333	0.058876777
Ascomycota	Pezizomycetes	Pezizales	Pyronemataceae	Lasiobolidium	Lasiobolidium_spirale	2	2	2	2	0.005272547
Ascomycota	Sordariomycetes	Hypocreales	Hypocreales_fam_Incertae_sedis	Sarocladium	Sarocladium_implicatum	1	3	1	1.666666667	0.004393789
Ascomycota	Eurotiomycetes	Chaetothyriales	Herpotrichiellaceae	Exophiala	unclassified_Exophiala	1	1	1	1	0.002636274
									37932.33333	100.0000088
