# Supplementary material for: The Colonization of Synthetic Microbial Communities Carried by Bio-Organic Fertilizers in Continuous Cropping Soil for Potato Plants
Source: Microorganisms. 2024 Nov 20;12(11):2371. doi: 10.3390/microorganisms12112371 (PMC11596223; doi:10.3390/microorganisms12112371)
Supplement: Supplementary file 1 [file microorganisms-12-02371-s001.zip › S3.xls]

genus	OF	SBF	SFF	SBFF
Luteimonas	0.092027392	0.064435087	0.046652622	0.087955015
unclassified_Rhizobiaceae	0.065656769	0.067649175	0.05193118	0.059733522
Flavobacterium	0.081178355	0.042007242	0.028833099	0.062644622
Pseudomonas	0.003541723	0.092736751	0.011493446	0.042105198
Parapedobacter	0.041840548	0.026078341	0.023782772	0.03109527
Rheinheimera	0.016451504	0.014277626	0.081437266	0.002687169
Devosia	0.01313365	0.032282415	0.036821161	0.019388669
unclassified_Weeksellaceae	0.029022611	0.025541677	0.024853699	0.018853723
unclassified_Cellvibrionaceae	0.002410897	0.030106271	0.048940777	0.011345824
unclassified_Sphingomonadaceae	0.010952362	0.02273451	0.017819522	0.033850862
unclassified_Longimicrobiaceae	0.016434283	0.022728613	0.016637406	0.029453111
Planktosalinus	0.006532384	0.026302443	0.014202949	0.030970864
uncultured_compost_bacterium	0.011692852	0.011729946	0.014279026	0.037160061
Sphingobacterium	0.017966925	0.025429626	0.014255618	0.012477918
unclassified_Sphingobacteriaceae	0.023448846	0.014714035	0.01582397	0.014319126
Psychrobacillus	0.009528784	0.008250475	0.019499064	0.02797268
unclassified_Microscillaceae	0.013856919	0.012301995	0.008871723	0.028943047
Bordetella	0.025871224	0.009341495	0.010808755	0.012235326
Moheibacter	0.011859318	0.012868146	0.015999532	0.015612948
Actinomadura	0.025360343	0.010750976	0.011651451	0.008080167
Taibaiella	0.01760529	0.011476357	0.012096208	0.011358264
Cellvibrio	0.003180088	0.008279962	0.034415964	0.004534597
Pedobacter	0.015481405	0.010361747	0.012856976	0.007594984
Pusillimonas	0.01312791	0.00612151	0.007777388	0.016869448
unclassified_Cyclobacteriaceae	0.006572565	0.012154559	0.011569522	0.01147645
Confluentibacter	0.007456561	0.011582511	0.011885534	0.005965266
Acinetobacter	0.008822736	0.001415378	0.022547987	0.003421164
unclassified_Microbacteriaceae	0.005476181	0.00807945	0.009714419	0.010935284
Aminobacter	0.011262334	0.006776123	0.005928137	0.009877833
unclassified_Caulobacteraceae	0.002055003	0.005655615	0.003534644	0.021354283
Alcanivorax	0.019281438	0.003119729	0.003505384	0.002550322
TM7a	0.001842614	0.007654836	0.006525047	0.01188699
Olivibacter	0.012272615	0.003921777	0.003481976	0.008123709
Truepera	0.006710331	0.007990989	0.005126404	0.005766216
unclassified_Alcaligenaceae	0.005751712	0.007755092	0.005998361	0.005567167
Thermopolyspora	0.007336016	0.008386115	0.005372191	0.003713518
Allorhizobium_Neorhizobium_Pararhizobium_Rhizobium	0.007496742	0.005437411	0.007800796	0.003396283
Persicitalea	0.007513963	0.005932793	0.00622074	0.004130278
Anseongella	0.005246572	0.00405152	0.003183521	0.010313254
unclassified_Flavobacteriaceae	0.007468041	0.0050069	0.00335323	0.006854768
unclassified_Micromonosporaceae	0.013208273	0.002005119	0.005629682	0.000970366
Longispora	0.009637849	0.004375877	0.003838951	0.003489587
Thermobacillus	0.012318537	0.002577168	0.004904026	0.000771317
Membranicola	0.001331734	0.006298432	0.003084036	0.008677316
unclassified_Bacteroidia	0.00298492	0.006204074	0.006402154	0.002805354
unclassified_BIrii41	0.005625427	0.004747414	0.00235838	0.005324575
unclassified_Limnochordaceae	0.008231492	0.002081785	0.005857912	0.001654599
unclassified_R7C24	0.001750771	0.005909203	0.003733614	0.006357145
unclassified_Fibrobacteraceae	0.007037524	0.004458441	0.003218633	0.002276629
Ochrobactrum	0.009580446	0.001657172	0.002604167	0.002861337
Parvibaculum	0.004322394	0.002630244	0.003347378	0.005679132
unclassified_EPR3968_O8a_Bc78	0.00619945	0.002358963	0.00445927	0.002425916
Pelagibacterium	0.00248552	0.005749973	0.003710206	0.003446045
unclassified_Rhodobacteraceae	0.002881596	0.004717927	0.005290262	0.002475679
unclassified_Xanthomonadaceae	0.003059543	0.004771004	0.003019663	0.004497276
Sumerlaea	0.002634766	0.004311006	0.00329471	0.00500112
Thermobifida	0.004643847	0.003308446	0.003481976	0.003682416
unclassified_Alphaproteobacteria	0.004942339	0.003326138	0.002943586	0.003781941
Novosphingobium	0.005286753	0.003444087	0.00275632	0.003446045
unclassified_Micavibrionales	0.000797892	0.006905866	0.005231742	0.001922072
unclassified_Spirosomaceae	0.003685229	0.002942807	0.006214888	0.001623498
unclassified_Fodinicurvataceae	0.002961959	0.002801269	0.002563202	0.006071011
Paracoccus	0.004580705	0.002429732	0.003587313	0.002071359
unclassified_211ds20	0.002554403	0.003544343	0.003739466	0.00271827
uncultured_Verrucomicrobium_sp.	0.000596984	0.005461	0.002399345	0.003390062
Brevundimonas	0.002209989	0.004900747	0.003054775	0.001542634
unclassified_Granulosicoccales	0.004058344	0.002465117	0.002633427	0.002376154
Paenibacillus	0.002703649	0.000754868	0.00701662	0.000989027
unclassified_Gemmatimonadaceae	0.003645047	0.002382553	0.001451311	0.00396855
Enterobacter	0.001130826	0.007224326	0.000374532	0.00271205
unclassified_Steroidobacteraceae	0.000287012	0.001710249	0.007952949	0.001412008
Brumimicrobium	0.001090644	0.00562023	0.003013811	0.001530193
Limnobacter	0.002198509	0.00225281	0.002223783	0.004366649
unclassified_Thalassobaculales	0.004167408	0.002394348	0.002879213	0.001088552
Bacillus	0.005814855	0.001415378	0.001427903	0.001343584
Glutamicibacter	0.003237491	0.000695894	0.004552903	0.001418228
Thermomonospora	0.002743831	0.001869479	0.003136704	0.002114901
unclassified_Methylococcaceae	0.003444139	0.002111272	0.002703652	0.001536414
Steroidobacter	0.003002141	0.00304896	0.00229986	0.001412008
unclassified_Paenibacillaceae	0.004041123	0.001857684	0.002428605	0.001374686
Luteolibacter	0.001676148	0.003172806	0.002182818	0.002525441
Peredibacter	0.000815113	0.003202293	0.00448853	0.00105123
Pseudohongiella	0.003317854	0.002111272	0.001749766	0.0020838
Sphaerimonospora	0.00816835	0.000436408	0.000438904	0
unclassified_Sandaracinaceae	0.002921778	0.001822299	0.002551498	0.001517753
Edaphobaculum	0.001561343	0.00225281	0.001814139	0.003141251
unclassified_Flavobacteriales	0.00124563	0.001663069	0.004236891	0.001026349
Iamia	0.001090644	0.002565373	0.002036517	0.002351273
Mesorhizobium	0.001997601	0.001792812	0.002364232	0.001816327
unclassified_Bacteria	0.000688828	0.00225281	0.001995552	0.002998184
Halocella	0.004276473	0.000430511	0.002984551	0.000180389
Leadbetterella	0.001584304	0.003408702	0.001509831	0.001001468
unclassified_Microtrichales	0.000774931	0.002689218	0.001521536	0.002481899
Limnochorda	0.006274073	0.000212307	0.000719803	0.000143067
unclassified_LWQ8	0.000332933	0.0027305	0.00232912	0.001890971
Sphingomonas	0.002055003	0.001279738	0.002095037	0.001729243
Ilumatobacter	0.00073475	0.00225281	0.001328418	0.002792914
Bdellovibrio	0.00024109	0.003225883	0.002007257	0.001579956
Altererythrobacter	0.001515421	0.001781017	0.001679541	0.001474211
Chelativorans	0.000419037	0.000530767	0.00545412	1.87E-05
SM1A02	0.000883996	0.002459219	0.000930478	0.002052698
Pseudofulvimonas	0.000482179	0.002771782	0.001556648	0.00146177
Galbibacter	0.002634766	0.001786915	0.000784176	0.001020129
Algiphilus	0.000545322	0.002353066	0.00179073	0.001281381
Chelatococcus	0.001463759	0.001881273	0.00133427	0.001156975
Solibacillus	0.001567083	0.001568711	0.001246489	0.001312483
Sphingorhabdus	0.001647446	0.001427173	0.001129448	0.001480431
Cohnella	0.001153787	0.001232558	0.00102411	0.002245528
Aestuariicella	0.003702449	0.000719484	0.000702247	0.000192829
unclassified_Pseudomonadales	0.000803632	0.001556916	0.000877809	0.001965614
unclassified_Bacilli	0.002215729	0.001332814	0.000754916	0.000678012
Vulgatibacter	0.002864376	0.000837432	0.00076662	0.000342116
Nonomuraea	0.001325993	0.000837432	0.001299157	0.001343584
Gemmobacter	0.000803632	0.001497942	0.001498127	0.000796198
unclassified_JG30_KF_CM45	0.00173355	0.000784355	0.000889513	0.001169416
unclassified_Micavibrionaceae	9.18E-05	0.00161589	0.002469569	0.000335896
Psychrobacter	0.001090644	0.001102815	0.000959738	0.001356025
unclassified_Rhodospirillales	0.000545322	0.002193836	0.001264045	0.000435421
unclassified_Devosiaceae	0.000895476	0.001539224	0.001018258	0.000976587
Thermostaphylospora	0.002037782	0.000288973	0.001299157	0.000503844
unclassified_Methylophilaceae	0.00048792	0.001427173	0.000743212	0.001349805
Others	0.071488844	0.075769907	0.087810159	0.074830186
Unknown	0	5.31E-05	5.27E-05	0.000727775
