# Supplementary material for: The Colonization of Synthetic Microbial Communities Carried by Bio-Organic Fertilizers in Continuous Cropping Soil for Potato Plants
Source: Microorganisms. 2024 Nov 20;12(11):2371. doi: 10.3390/microorganisms12112371 (PMC11596223; doi:10.3390/microorganisms12112371)
Supplement: Supplementary file 1 [file microorganisms-12-02371-s001.zip › S4.xls]

genus	CK R	F R	FSB R	FSF R	FSBF R		genus	CK B	F B	FSB B	FSF B	FSBF B
Sphingomonas	0.08135808	0.077781121	0.07565337	0.062299553	0.06906717		Sphingomonas	0.073442794	0.09349186	0.104945793	0.093103237	0.124632067
unclassified_Bacteria	0.057487329	0.063677891	0.066937817	0.070759245	0.067927388		unclassified_Gemmatimonadaceae	0.073721502	0.038307328	0.055991396	0.05390735	0.043657428
unclassified_Gemmatimonadaceae	0.055058636	0.048010066	0.037820756	0.045276535	0.050066835		unclassified_Sphingomonadaceae	0.023120421	0.074917878	0.045361299	0.042873753	0.064373514
unclassified_Vicinamibacterales	0.04535008	0.037205613	0.031506427	0.032802444	0.03454552		Lysobacter	0.014957358	0.059834066	0.03539636	0.027495257	0.061953988
unclassified_Vicinamibacteraceae	0.030616428	0.025613392	0.021450932	0.026906294	0.025146799		unclassified_Bacteria	0.052775008	0.02526448	0.044640193	0.042739122	0.0337203
Lysobacter	0.016920095	0.024568506	0.020401508	0.017813898	0.017568148		unclassified_Vicinamibacterales	0.041001121	0.031073378	0.03926298	0.034086041	0.028392634
unclassified_Sphingomonadaceae	0.02390802	0.018441423	0.018664327	0.017383004	0.016494009		unclassified_Gemmatimonadota	0.016307546	0.045390319	0.029105331	0.026277462	0.028869475
uncultured_soil_bacterium	0.020243242	0.016061708	0.013541716	0.017693902	0.015670502		unclassified_Longimicrobiaceae	0.012814399	0.030692962	0.020234484	0.019307264	0.025602232
Sphingobium	0.012367074	0.017276184	0.016832282	0.017388459	0.017383157		unclassified_Vicinamibacteraceae	0.03574282	0.012275977	0.023976775	0.022666911	0.013828384
unclassified_Microscillaceae	0.014888939	0.015246588	0.021118911	0.014879459	0.014447176		unclassified_Microscillaceae	0.015372324	0.017716535	0.01700194	0.021565388	0.019762404
Subgroup_10	0.015547356	0.01346864	0.007968505	0.011765027	0.011415716		Pontibacter	0.002173927	0.024370803	0.014956734	0.015623279	0.031018202
MND1	0.013317432	0.011614103	0.009035716	0.01190684	0.011857307		uncultured_soil_bacterium	0.019967918	0.012463166	0.019575542	0.021308365	0.014670215
Allorhizobium_Neorhizobium_Pararhizobium_Rhizobium	0.004161697	0.010995924	0.019529953	0.01294862	0.009380818		Gemmatimonas	0.015019293	0.017801072	0.016815447	0.015152071	0.01509996
unclassified_Chloroflexi	0.011155834	0.011242102	0.009622682	0.011585033	0.011003962		unclassified_Acidimicrobiia	0.012603819	0.017245544	0.017362493	0.013842482	0.012003438
RB41	0.013988273	0.009693919	0.00912465	0.010919603	0.010043204		uncultured_Alphaproteobacteria_bacterium	0.010200732	0.018501522	0.014882136	0.011835261	0.014740858
uncultured_Chloroflexi_bacterium	0.013367124	0.010120627	0.009326234	0.009997818	0.010771232		uncultured_Chloroflexi_bacterium	0.015762516	0.014008985	0.013819127	0.013089774	0.009943015
unclassified_Azospirillales	0.013497565	0.010733335	0.007974434	0.010128723	0.010657851		unclassified_Chloroflexi	0.016053611	0.012680547	0.01372588	0.01141301	0.00853604
Pseudoxanthomonas	0.003720682	0.009321918	0.022790874	0.008966947	0.006039051		MND1	0.023807902	0.003224482	0.010263328	0.012502295	0.006440295
unclassified_Longimicrobiaceae	0.013199414	0.010656747	0.008300526	0.008317879	0.010246097		Leptolyngbya_EcFYyyy_00	0.000154838	0.007692865	0.022988363	0.004742672	0.018979443
Arenimonas	0.006149374	0.008873328	0.007583124	0.01156867	0.013384972		unclassified_Azospirillales	0.012083563	0.009564755	0.012470161	0.010721498	0.009595686
Nitrospira	0.01159685	0.011198337	0.00625504	0.008661503	0.009613548		unclassified_Subgroup_7	0.010875826	0.010681851	0.011320121	0.011015238	0.008824499
unclassified_Gemmatimonadota	0.012714918	0.00916327	0.0065337	0.008203338	0.009929823		RB41	0.015873999	0.003176175	0.011338771	0.008114558	0.006151836
unclassified_Acidimicrobiia	0.011658964	0.008566974	0.007849926	0.008803316	0.009333079		Nitrospira	0.011290792	0.005959857	0.009971156	0.009436387	0.006351991
Gemmatimonas	0.011776983	0.009108564	0.006349903	0.00885786	0.008867618		unclassified_Xanthomonadaceae	0.007017261	0.005156756	0.009728715	0.009185484	0.010596463
unclassified_Comamonadaceae	0.005522014	0.00754397	0.007820282	0.010919603	0.010938321		Subgroup_10	0.012591432	0.004462345	0.010549284	0.007618873	0.00564556
Altererythrobacter	0.00692581	0.007697147	0.011638524	0.008116069	0.008008307		unclassified_LWQ8	0.003158697	0.013393073	0.003126865	0.010299247	0.007123178
unclassified_Xanthomonadaceae	0.007255019	0.008342679	0.011348006	0.005617978	0.007781544		Salinimicrobium	0.000241547	0.015530651	0.001193555	0.004387736	0.013899027
unclassified_Subgroup_7	0.009503578	0.006838261	0.005845942	0.006757936	0.007733804		uncultured_Firmicutes_bacterium	0.01112976	0.002741413	0.00872787	0.006566306	0.004138508
uncultured_Firmicutes_bacterium	0.009671288	0.006712437	0.005051463	0.007450638	0.006898363		Haliangium	0.008900092	0.003013139	0.007360255	0.006346001	0.004415193
Pseudomonas	0.001894504	0.003703602	0.00433999	0.019335661	0.003819163		unclassified_Microtrichales	0.005183979	0.00778344	0.004966929	0.005336271	0.006263687
Bryobacter	0.00738546	0.006942203	0.005134469	0.007336097	0.005657135		unclassified_Rhodothermaceae	0.001535994	0.011340032	0.004513129	0.004253106	0.006092966
TM7a	0.004658617	0.005328373	0.010956695	0.00521981	0.006194204		unclassified_JG30_KF_CM45	0.004292111	0.009178301	0.004649891	0.004656998	0.003897144
Luteimonas	0.004851173	0.003375366	0.012510079	0.005334351	0.005722777		unclassified_Frankiales	0.001653671	0.009238684	0.004736921	0.003145462	0.007258577
unclassified_Chitinophagaceae	0.005851222	0.006619437	0.005602855	0.006234319	0.006307586		Luteimonas	0.003251599	0.004027583	0.003213895	0.006578545	0.008706761
Massilia	0.004149274	0.008036325	0.008697766	0.003905313	0.005370697		Sphingobium	0.006274039	0.003804164	0.003506067	0.006193011	0.004874373
Steroidobacter	0.006186643	0.006187259	0.00794479	0.004859823	0.004815725		unclassified_Saccharimonadales	0.001919992	0.010476547	0.002275214	0.003928768	0.004056091
Haliangium	0.007416518	0.004857901	0.004256984	0.006065234	0.007023679		unclassified_AKYG1722	0.002465022	0.007058838	0.004345285	0.004020562	0.004656557
Streptomyces	0.002410058	0.006592084	0.009065361	0.006217956	0.005203609		Arenimonas	0.007141132	0.001859814	0.002934156	0.006321523	0.003903031
Dongia	0.004981614	0.005082196	0.0072096	0.005159812	0.005460209		unclassified_IMCC26256	0.007871967	0.002524033	0.00510369	0.00375742	0.002543151
uncultured_Alphaproteobacteria_bacterium	0.00809357	0.004797724	0.004998103	0.004068943	0.005722777		Altererythrobacter	0.006261652	0.003260712	0.003599314	0.004100116	0.004550592
unclassified_Saprospiraceae	0.005211439	0.005235373	0.003361713	0.00726519	0.006564186		unclassified_Subgroup_17	0.008429385	0.000941983	0.005041526	0.004552965	0.002207596
Devosia	0.004292139	0.004557017	0.005359769	0.006256136	0.006832721		Bryobacter	0.006156362	0.002391189	0.004351502	0.005256716	0.003014105
Caulobacter	0.003341781	0.005673022	0.008840061	0.004401658	0.004427842		unclassified_Dehalococcoidia	0.003753275	0.005627747	0.003213895	0.004858944	0.003649893
unclassified_LWQ8	0.003869758	0.004628135	0.008235308	0.005367078	0.004302525		TM7a	0.002632247	0.007119221	0.003077133	0.003641148	0.003985448
unclassified_Blastocatellaceae	0.0062177	0.005437785	0.003444718	0.005399804	0.005496014		unclassified_Rhizobiaceae	0.001994314	0.006980339	0.003039835	0.003647268	0.004744861
Chitinophaga	0.00087582	0.003014306	0.016761135	0.002787171	0.002118442		P3OB_42	0.004688497	0.002499879	0.00475557	0.004149073	0.003402642
Lechevalieria	0.002938034	0.004688312	0.005881516	0.004881641	0.006319521		Sumerlaea	0.002570312	0.004317424	0.004115278	0.003078147	0.005045094
Terrimonas	0.003615086	0.005153314	0.004446711	0.006572488	0.004588963		uncultured_Candidatus_Saccharibacteria_bacterium	0.001381156	0.007499638	0.002256565	0.003384126	0.003644006
unclassified_IMCC26256	0.005323246	0.004420252	0.004310345	0.005045271	0.004762018		unclassified_Blastocatellaceae	0.003976242	0.001932274	0.004482047	0.004253106	0.002925801
uncultured_Acidobacterium_sp.	0.0062177	0.004567959	0.00332614	0.004947093	0.004726214		Gaiella	0.003629404	0.003955123	0.003537149	0.003641148	0.002519603
unclassified_Rhizobiaceae	0.002950457	0.003878662	0.005976379	0.005023454	0.005740679		uncultured_Acidobacterium_sp.	0.005673267	0.001594126	0.003636612	0.004014442	0.002342996
P3OB_42	0.006267392	0.004644547	0.002780676	0.00459256	0.004153339		Flavisolibacter	0.002452635	0.002874257	0.004283121	0.004283704	0.003296677
Ramlibacter	0.004584079	0.005580021	0.00371745	0.004047126	0.004296558		uncultured_gamma_proteobacterium	0.005196366	0.002022849	0.003742292	0.003659507	0.002013328
unclassified_Rhodanobacteraceae	0.003683413	0.004529664	0.003616658	0.00530708	0.004863465		Ellin6067	0.006404103	0.001008405	0.003319574	0.003977725	0.001801399
uncultured_gamma_proteobacterium	0.005267342	0.003752838	0.0033795	0.004112578	0.005233446		Ramlibacter	0.003294954	0.001974542	0.003835538	0.0034698	0.003820614
Ellin6067	0.005099632	0.004655488	0.003142342	0.004358023	0.00433833		Steroidobacter	0.005202559	0.002306652	0.002418192	0.003567713	0.002655003
unclassified_Subgroup_17	0.005658666	0.004135781	0.002863682	0.003485328	0.005036521		Ellin6055	0.006534167	0.001316362	0.003263626	0.003200539	0.001353993
Phenylobacterium	0.003391473	0.005202549	0.004043542	0.004058034	0.004195111		unclassified_Comamonadaceae	0.004787593	0.001346553	0.002138452	0.004571324	0.002649116
unclassified_Microtrichales	0.004285927	0.004606253	0.003456576	0.004014399	0.004218981		unclassified_Rhizobiales	0.00457082	0.002469687	0.003412821	0.002710972	0.002290013
unclassified_JG30_KF_CM45	0.004391523	0.004431193	0.002614666	0.004014399	0.004511386		unclassified_Geminicoccaceae	0.003121535	0.003447901	0.003195246	0.002863962	0.002819837
unclassified_Oxalobacteraceae	0.002304462	0.00637873	0.003029692	0.002803534	0.004845563		Blastococcus	0.002557925	0.006068547	0.002188184	0.002184689	0.002425413
unclassified_Xanthobacteraceae	0.003813854	0.004354605	0.003788597	0.003665321	0.003652074		unclassified_Gammaproteobacteria	0.002910956	0.00282595	0.003555799	0.002723212	0.003331999
Brevundimonas	0.001528026	0.00242348	0.007766921	0.004832552	0.00202893		YC_ZSS_LKJ147	0.003740888	0.001364668	0.002791178	0.00447953	0.002501943
Ellin6055	0.003950507	0.003211248	0.003658161	0.003130795	0.003843032		Iamia	0.004372627	0.002288537	0.002890641	0.003420843	0.001548261
Pontibacter	0.004888442	0.004141251	0.0027036	0.002661721	0.003132907		Ahniella	0.003722307	0.00135863	0.004811518	0.002570222	0.001824946
Iamia	0.00354676	0.003058071	0.003622587	0.003572597	0.003383539		unclassified_TRA3_20	0.004948625	0.001255978	0.00221305	0.003775779	0.001883816
YC_ZSS_LKJ147	0.003770374	0.004387429	0.00186169	0.003038071	0.003252256		Brevundimonas	0.000823739	0.001509589	0.002766312	0.005507619	0.002949349
unclassified_A4b	0.002372789	0.003211248	0.003136413	0.004107123	0.00335967		Massilia	0.003400244	0.003145983	0.001964392	0.003543235	0.001448183
Ahniella	0.003472222	0.003528543	0.002851824	0.003125341	0.003120972		uncultured_Planctomycetales_bacterium	0.001882831	0.003218444	0.003101999	0.002698733	0.002596133
Flavisolibacter	0.003677201	0.003802073	0.0020277	0.003354423	0.003192581		unclassified_Xanthobacteraceae	0.003877145	0.001932274	0.002772528	0.002362157	0.00183672
uncultured_Acidobacteria_bacterium	0.003472222	0.003725485	0.001938766	0.003359878	0.003323865		unclassified_Myxococcaceae	0.002161539	0.002282498	0.003506067	0.001927667	0.002808063
Flavitalea	0.003552972	0.003479307	0.002525732	0.002776263	0.003377572		unclassified_Chitinophagaceae	0.003332115	0.001195594	0.00245549	0.003163821	0.002537264
Herpetosiphon	0.002913188	0.00323313	0.00501589	0.00112905	0.002870339		Dongia	0.005016753	0.000827255	0.002530088	0.002863962	0.001312784
unclassified_Cyanobacteriales	0.000944146	0.006121612	0.002810321	0.002083561	0.003013558		Rubellimicrobium	0.000712255	0.002010772	0.002275214	0.002184689	0.005086302
unclassified_SC_I_84	0.003559183	0.002773599	0.002098847	0.003168976	0.003299995		Devosia	0.003028633	0.001588088	0.002001691	0.003500398	0.002148727
unclassified_Dehalococcoidia	0.004540598	0.003129188	0.002229284	0.001985382	0.002876307		unclassified_Alphaproteobacteria	0.004174434	0.001648471	0.001684653	0.002845603	0.00191325
Acidibacter	0.0029194	0.002489127	0.003106768	0.003441693	0.002750991		Herpetosiphon	0.004440756	0.000857447	0.003027402	0.002129613	0.001748416
Ohtaekwangia	0.001813755	0.002822834	0.003569226	0.003599869	0.002888242		Ilumatobacter	0.002588893	0.001733008	0.002586035	0.003072027	0.001983893
Chryseobacterium	0.000329209	0.001099592	0.002247071	0.010368714	0.000626581		Allorhizobium_Neorhizobium_Pararhizobium_Rhizobium	0.001975734	0.002149655	0.001106525	0.004032801	0.002666777
Gaiella	0.002652306	0.002828305	0.002614666	0.003485328	0.002947916		unclassified_Rhodanobacteraceae	0.005208753	0.000132844	0.002536304	0.00230708	0.001512939
Niastella	0.002080849	0.003402719	0.003628516	0.002819897	0.002583902		Nocardioides	0.001492639	0.006219506	0.001118958	0.001248394	0.001571809
Psychrobacter	0.000577668	0.001564594	0.003136413	0.003948947	0.005227479		unclassified_Ardenticatenaceae	0.00186425	0.001980581	0.003611747	0.002068417	0.001748416
Aeromicrobium	0.00225477	0.00242895	0.003598871	0.002879895	0.003186614		unclassified_Saprospiraceae	0.004614174	0.00010869	0.002505222	0.002435591	0.001583583
uncultured_Candidatus_Saccharibacteria_bacterium	0.005074786	0.003358954	0.001926908	0.002067198	0.001837972		unclassified_Anaerolineaceae	0.002731344	0.001636394	0.002853342	0.002362157	0.001642452
unclassified_Alphaproteobacteria	0.002689575	0.003178424	0.00253759	0.003114432	0.002727121		uncultured_Acidobacteria_bacterium	0.003567469	0.000748756	0.00282226	0.002300961	0.001777851
unclassified_Roseiflexaceae	0.002788958	0.003079953	0.001920979	0.00342533	0.002703251		unclassified_Ilumatobacteraceae	0.002384506	0.003067485	0.001883579	0.002141852	0.00168366
Bacillus	0.002720632	0.003610602	0.003349855	0.001898113	0.001987158		uncultured_Actinomycetales_bacterium	0.000910448	0.004577074	0.001790332	0.001750199	0.001954459
unclassified_TRA3_20	0.003664778	0.002308597	0.001760897	0.002716265	0.002291498		unclassified_SC_I_84	0.002595086	0.001219748	0.003002536	0.002435591	0.001601243
unclassified_Gammaproteobacteria	0.003186494	0.002483657	0.001790542	0.002492637	0.002476488		unclassified_Roseiflexaceae	0.002972891	0.001654509	0.002660633	0.002099015	0.001418749
unclassified_Anaerolineaceae	0.00342253	0.002757187	0.001215434	0.002334461	0.002422781		unclassified_Gaiellales	0.001919992	0.0039672	0.001740601	0.001511535	0.001648339
OLB13	0.002757901	0.002078831	0.002490158	0.002192648	0.002464553		Acidibacter	0.005183979	0.000875562	0.001467078	0.002050058	0.00107142
Luteitalea	0.002472173	0.003118247	0.001962482	0.002023563	0.002196019		OLB13	0.002012895	0.001702816	0.001765466	0.002619179	0.002466621
unclassified_Micromonosporaceae	0.001441065	0.001176181	0.003996111	0.003021708	0.002136344		unclassified_Pedosphaeraceae	0.003344502	0.00084537	0.001709519	0.003016951	0.001448183
unclassified_Anaerolineae	0.002391423	0.002297656	0.001500024	0.002738082	0.002816632		Nitrosospira	0.002979084	0.002077194	0.002188184	0.001542133	0.001495279
Reyranella	0.002111906	0.001876419	0.00287554	0.002416276	0.002458586		unclassified_Cyclobacteriaceae	0.000167225	0.007541906	0.000484882	0.000385533	0.001624791
unclassified_Elsterales	0.003012572	0.002642304	0.001387374	0.002083561	0.002566		unclassified_Isosphaeraceae	0.003468373	0.001823583	0.001821414	0.001841993	0.00122448
Stenotrophobacter	0.003403896	0.002314068	0.001470379	0.002099924	0.002184084		unclassified_Anaerolineae	0.003319728	0.000978214	0.002293863	0.002557983	0.001012551
unclassified_Rhizobiales	0.003074687	0.001996772	0.001666034	0.002241737	0.002351172		unclassified_Elsterales	0.002948117	0.00124994	0.00221305	0.001982743	0.001618904
Flavobacterium	0.000776436	0.001531771	0.004926955	0.00279808	0.001151716		Phenylobacterium	0.003071987	0.001268055	0.001647354	0.002509026	0.001271576
Variovorax	0.001124279	0.00242895	0.003450647	0.002034471	0.002082637		unclassified_A4b	0.002867601	0.000797063	0.001709519	0.002772168	0.001389314
unclassified_Geminicoccaceae	0.003484645	0.002379715	0.001019779	0.001985382	0.002082637		unclassified_Micrococcaceae	0.002118185	0.003345249	0.001529242	0.001695123	0.000806509
unclassified_Saccharimonadales	0.00204358	0.001581006	0.003243134	0.001832661	0.001867809		Parasegetibacter	1.24E-05	0.000217381	0.001877362	0.001187198	0.006193044
Ilumatobacter	0.002938034	0.001838125	0.001292511	0.001750845	0.002721153		Solirubrobacter	0.002062443	0.003441863	0.0013241	0.001248394	0.001342219
unclassified_Devosiaceae	0.001540449	0.0016193	0.002786605	0.001985382	0.002476488		Luteitalea	0.001071479	0.002197961	0.001597623	0.001964384	0.002272353
unclassified_Pedosphaeraceae	0.002323097	0.001914713	0.001375516	0.002410821	0.002369074		unclassified_Kapabacteriales	0.001028125	0.001642433	0.001578974	0.002698733	0.002136953
Nocardioides	0.001372739	0.00206242	0.002229284	0.002623541	0.001981191		uncultured_Chlorobiales_bacterium	0.001585542	0.002083233	0.001330316	0.002080656	0.002001554
Chthoniobacter	0.001987676	0.001942066	0.001980268	0.001859932	0.002375042		Flavitalea	0.002155346	0.001044636	0.001690869	0.002815005	0.001353993
unclassified_AKYG1722	0.002577768	0.002215597	0.001642318	0.001598124	0.001915549		Blastocatella	0.001251092	0.000941983	0.002641983	0.002252004	0.001960346
Blastococcus	0.001888293	0.001783419	0.00186169	0.002225374	0.0020528		uncultured_actinobacterium	0.001820896	0.003061446	0.00175925	0.001456459	0.000936021
unclassified_Sandaracinaceae	0.001757851	0.002084302	0.001962482	0.001849024	0.00202893		Limibaculum	0.000990964	0.002747452	0.001678436	0.001664525	0.00191325
uncultured_bacterium_gp6	0.002292039	0.00224842	0.001731253	0.00179448	0.001587339		Truepera	0.000718449	0.004094005	0.000969763	0.001315709	0.001889703
Acidovorax	0.001124279	0.000787768	0.000148224	0.001663576	0.005895832		unclassified_Oxalobacteraceae	0.000662707	0.00077291	0.002492789	0.001976623	0.003049427
Nitrosospira	0.002826227	0.001958478	0.001363658	0.001161776	0.002297465		unclassified_env.OPS_17	0.001139608	0.002554224	0.001616272	0.002092895	0.001218593
Pseudonocardia	0.000863397	0.002259362	0.003231276	0.00129268	0.001742493		Stenotrophobacter	0.002198701	0.001123134	0.001753034	0.002123493	0.001336332
unclassified_Ilumatobacteraceae	0.001882081	0.002035067	0.002336005	0.001341769	0.001700721		unclassified_Micromonosporaceae	0.002142959	0.001672625	0.001578974	0.001523775	0.001524713
unclassified_Sphingobacteriaceae	0.001683313	0.001810772	0.001849832	0.001947202	0.001808135		uncultured_Gemmatimonadetes_bacterium	0.000724642	0.003623013	0.000615427	0.000997491	0.002413639
Pseudoflavitalea	0.001403796	0.002171832	0.002751032	0.001439948	0.001283		Terrimonas	0.00260128	0.000187189	0.001821414	0.002288722	0.00145407
Sphingopyxis	0.000496919	0.002582128	0.003474363	0.001183593	0.00130687		unclassified_67_14	0.001275866	0.003659244	0.001007062	0.001089285	0.001289236
Sumerlaea	0.00225477	0.002215597	0.001274724	0.001145413	0.001999093		Candidatus_Alysiosphaera	0.001907605	0.001787353	0.001361398	0.001554372	0.001412862
unclassified_Polyangiaceae	0.000645995	0.001575535	0.003053408	0.001609032	0.001885712		Cellvibrio	0.000452127	0.000326071	0.000118112	0.00389817	0.003178939
Sphingobacterium	0.00012423	0.000311825	0.00141109	0.006108869	0.000799637		Flaviaesturariibacter	0.000538836	0.001002367	0.002903073	0.00202558	0.001406975
Blastocatella	0.002198867	0.001936596	0.001001992	0.001941748	0.001658949		unclassified_Sandaracinaceae	0.00272515	0.000597797	0.001479511	0.001903188	0.001153837
unclassified_BIrii41	0.001577718	0.001072239	0.002448655	0.00166903	0.001909581		Adhaeribacter	0.001313027	0.00179943	0.00149816	0.001431981	0.001813173
Luteolibacter	0.001776486	0.001395005	0.001251008	0.002225374	0.001855874		unclassified_Nocardioidaceae	0.000346837	0.004721994	0.000938681	0.001046448	0.000782961
Solirubrobacter	0.001205029	0.001280123	0.001760897	0.002138104	0.002064735		Pseudomonas	0.000842319	0.00128617	0.001305451	0.002325439	0.002030989
Candidatus_Alysiosphaera	0.002229924	0.001903772	0.000604753	0.001658122	0.001432186		OM27_clade	0.002310184	0.001068789	0.001373831	0.001952145	0.00107142
Vicinamibacter	0.001236086	0.001816242	0.002081061	0.001161776	0.001462023		uncultured_Bacteroidetes_bacterium	0.001641284	0.000646104	0.002113587	0.002092895	0.001277463
uncultured_Planctomycetales_bacterium	0.002124329	0.001684948	0.001197647	0.001450856	0.001283		Streptomyces	0.001796122	0.002330805	0.000447583	0.001725721	0.001383427
Leptolyngbya_EcFYyyy_00	0.000664629	0.004009957	0.000527676	0.00066543	0.001849907		Caulobacter	0.002756118	0.001171441	0.001125174	0.001511535	0.001112629
unclassified_Kapabacteriales	0.001565295	0.001531771	0.001796471	0.001401767	0.001390414		unclassified_Sphingobacteriaceae	0.000891867	0.001183518	0.001311667	0.002135732	0.001866155
unclassified_Rhodothermaceae	0.001819966	0.001624771	0.001203576	0.00129268	0.001658949		Aeromicrobium	0.003084374	0.001443167	0.000901383	0.001334068	0.000518049
unclassified_Moraxellaceae	0.0009193	0.001323887	0.001185789	0.002138104	0.002016995		unclassified_Caldilineaceae	0.001170576	0.001974542	0.0008703	0.001132122	0.001883816
unclassified_Micrococcaceae	0.001813755	0.001652124	0.001233221	0.0015054	0.001348642		Peredibacter	0.000322063	0.002578378	0.001181122	0.000960774	0.001901476
Roseimicrobium	0.001062165	0.001192593	0.001677892	0.002372641	0.001241228		Rubrobacter	0.001467865	0.001902082	0.001168689	0.001260633	0.001142063
unclassified_Rokubacteriales	0.001652256	0.001466123	0.001102784	0.001614487	0.001676851		unclassified_Cyanobacteriia	3.10E-05	0.000634027	0.002169535	0.000214185	0.00388537
possible_genus_04	0.001242298	0.003244071	0.000622539	0.001559943	0.00081754		uncultured_bacterium_gp6	0.002037669	0.0004408	0.00228143	0.001370785	0.000671109
unclassified_Ardenticatenaceae	0.001807543	0.001356711	0.001470379	0.001527217	0.001121879		Reyranella	0.00218012	0.000700449	0.001367615	0.001536014	0.001012551
unclassified_Isosphaeraceae	0.002142964	0.001400476	0.000847839	0.0012545	0.001575405		Niastella	0.00218012	3.02E-05	0.000808136	0.001064806	0.002613794
Bradyrhizobium	0.001764063	0.001575535	0.001185789	0.001150867	0.001521698		unclassified_BIrii41	0.003115342	0.000163036	0.001448428	0.001230035	0.000718205
Cellvibrio	0.000465862	0.001203534	0.000865626	0.002618087	0.001963288		Pseudoxanthomonas	0.001461671	0.000223419	0.000497315	0.002710972	0.00176019
unclassified_Gaiellales	0.001087011	0.00125824	0.0013518	0.001576306	0.001587339		unclassified_Rokubacteriales	0.002099604	0.000483068	0.001610056	0.001487057	0.000782961
Nannocystis	0.00116776	0.001608359	0.001565242	0.001565398	0.000936888		Bdellovibrio	0.000922835	0.001243901	0.001610056	0.001664525	0.000989003
Phyllobacterium	0.000298151	0.004387429	0.001339942	0	0.000787702		unclassified_Cyanobacteriales	0.000854706	0.002216077	0.001075443	0.001187198	0.001041986
uncultured_proteobacterium	0.001621199	0.001280123	0.001345871	0.001494491	0.000972693		Chthoniobacter	0.001467865	0.000525337	0.001100308	0.001633927	0.001536487
uncultured_Chlorobiales_bacterium	0.001788909	0.001302005	0.000936774	0.001052689	0.001479926		Lechevalieria	0.002334958	0.001159364	0.001118958	0.000777186	0.000547484
Dyadobacter	0.000422381	0.001356711	0.002081061	0.001445402	0.001247195		possible_genus_04	0.001944766	0.00036834	0.001013278	0.001401383	0.001012551
Actinomadura	0.000322997	0.000437649	0.003059337	0.000872696	0.001766363		CL500_29_marine_group	0.001313027	0.000827255	0.001162473	0.001493177	0.000900699
Adhaeribacter	0.001857235	0.0015263	0.000936774	0.000807243	0.001271065		Pseudonocardia	0.001164382	0.001986619	0.000764621	0.001070926	0.000635788
CL500_29_marine_group	0.001229875	0.001307476	0.000835982	0.001510854	0.001503795		unclassified_Gemmataceae	0.002434054	0.000483068	0.001181122	0.001064806	0.000423859
SM1A02	0.001341682	0.001427829	0.000758905	0.001619941	0.001223326		unclassified_Microbacteriaceae	0.000346837	0.001008405	0.001013278	0.001217796	0.001954459
unclassified_Myxococcaceae	0.001981465	0.001269181	0.000770763	0.001085415	0.001241228		unclassified_0319_6G20	0.000867093	0.0017632	0.000745972	0.001028089	0.000947795
unclassified_Microbacteriaceae	0.001012473	0.000951886	0.001268795	0.001401767	0.001641046		Ohtaekwangia	0.001734186	0.000132844	0.000441367	0.002270363	0.000759413
Sphingoaurantiacus	0.001310624	0.002002243	0.000865626	0.000796335	0.001008498		Bacillus	0.001176769	0.001569972	0.000752188	0.000979132	0.000741752
Mesorhizobium	0.001087011	0.001488006	0.001553384	0.000867241	0.000960758		unclassified_Xanthomonadales	0	0.000470992	0.001000845	0.002123493	0.001565922
unclassified_Frankiales	0.001192606	0.001460653	0.001156145	0.000856332	0.001211391		Microvirga	0.000873287	0.000972175	0.001031928	0.001040328	0.001094968
Edaphobaculum	0.000968992	0.000519708	0.002442726	0.00079088	0.001115912		Others	0.098563722	0.069797353	0.071687885	0.091359158	0.06803518
Nordella	0.000882031	0.001121475	0.001173932	0.001139959	0.001336707		Unknown	1.24E-05	2.42E-05	4.97E-05	9.18E-05	7.06E-05
unclassified_67_14	0.000565245	0.001312946	0.001387374	0.001407222	0.000966726
Puia	0.001149125	0.001477064	0.000924916	0.000850878	0.001181553
OM27_clade	0.001472123	0.000902651	0.001025708	0.001101778	0.001062205
Lacibacter	0.000521765	0.001509888	0.000699616	0.001330861	0.001473958
unclassified_Reyranellaceae	0.001024896	0.001099592	0.001251008	0.00087815	0.001223326
Defluviicoccus	0.001186394	0.000951886	0.001417018	0.000959965	0.000901084
Microvirga	0.001248509	0.00135124	0.000669971	0.000970874	0.001139781
Ferrovibrio	0.000968992	0.00107771	0.001458521	0.000649067	0.001223326
Rubellimicrobium	0.001559084	0.001559124	0.000462458	0.001085415	0.000704158
Bdellovibrio	0.001149125	0.000924533	0.000735189	0.001107232	0.001426219
Ensifer	0.001378951	0.001389535	0.001061282	0.000763609	0.00074593
uncultured_Actinomycetales_bacterium	0.00175164	0.001312946	0.000782621	0.000572706	0.000913019
Fluviicola	0.000596303	0.000837003	0.001488166	0.000867241	0.001402349
Limibaculum	0.001024896	0.001307476	0.000913058	0.000785426	0.001062205
Bosea	0.000428593	0.001384064	0.0013518	0.000818152	0.001038335
Opitutus	0.001198817	0.00080965	0.001209505	0.000970874	0.000823507
Others	0.087035381	0.08405591	0.095124034	0.097987346	0.105021005
Unknown	4.97E-05	6.02E-05	0.001162074	0.000447256	0.00048933
