# Supplementary material for: The Colonization of Synthetic Microbial Communities Carried by Bio-Organic Fertilizers in Continuous Cropping Soil for Potato Plants
Source: Microorganisms. 2024 Nov 20;12(11):2371. doi: 10.3390/microorganisms12112371 (PMC11596223; doi:10.3390/microorganisms12112371)
Supplement: Supplementary file 1 [file microorganisms-12-02371-s001.zip › S5.xls]

genus	OF	SBF	SFF	SBFF
Kernia	0.288923375	0.30148593	0.236277905	0.214459106
Mycothermus	0.27921097	0.235051448	0.246614603	0.194256647
Remersonia	0.078501717	0.206625995	0.171708539	0.315920668
unclassified_Ascomycota	0.023726353	0.0354862	0.155838798	0.009485301
unclassified_Fungi	0.011181656	0.059619672	0.035180137	0.077614255
unclassified_Chaetomiaceae	0.109922466	0.000690208	0.001709276	0.001036209
Coprinopsis	0.083428727	0.000666408	0.002416562	6.52E-05
Enterocarpus	0.027184111	0.011804933	0.014941428	0.009007051
Aspergillus	0.011936934	0.01896088	0.006070876	0.009485301
Candida	0.012196561	0.002181691	0.009813601	0.005978131
Galactomyces	0.002962106	0.00560893	0.003654314	0.013717093
Cladosporium	0.004307445	0.007520885	0.004228984	0.007557807
unclassified_Saccharomycetales	0.003705583	0.004799721	0.003492227	0.008680971
Penicillium	0.000938197	0.002149958	0.000456789	0.014369253
Mortierella	0.003605273	0.00646574	0.003455389	0.004166576
unclassified_Basidiomycota	0.001693475	0.004315782	0.007831725	0.003137613
Ascobolus	0.001079812	0.00030147	0.014278347	0.001115918
unclassified_Sordariomycetes	0.001894096	0.005251926	0.00324173	0.003543401
Fusarium	0.00222453	0.004188847	0.003632211	0.003768034
Acaulium	0.001422047	0.006148403	0.003035438	0.002188358
Coprinellus	0.001457451	0.001769153	0.00242393	0.002826026
Phialophora	8.26E-05	3.17E-05	0	0.006579567
Iodophanus	0.001127017	0.001039278	0.001945038	0.002557915
Humicola	0	0	4.42E-05	0.006521597
unclassified_Agaricomycetes	0.000790682	0.001816754	0.002217638	0.001499967
Alternaria	0.001368942	0.001269348	0.001967141	0.001637646
Pithoascus	0.002094717	0.001237614	0.001480881	0.00080433
unclassified_Agaricales	0.000837887	0.001999223	0.001259854	0.001449244
Hygrocybe	0.001168321	0.001031345	0.000884108	0.001949233
Olpidium	0.000808384	0.001039278	0.000854638	0.002239082
Cladorrhinum	0.000973601	0.000737808	0.001716643	0.000898531
Saitozyma	0.000955899	0.001039278	0.000493627	0.001710108
Trichoderma	0.00057826	0.000595007	0.000397849	0.002543423
Cutaneotrichosporon	0.000649067	0.000341137	0.000412584	0.002623131
Others	0.031993108	0.048060675	0.045708392	0.052448135
unidentified	0.005068624	0.018667344	0.010314595	0.012159156
