# Supplementary material for: The Colonization of Synthetic Microbial Communities Carried by Bio-Organic Fertilizers in Continuous Cropping Soil for Potato Plants
Source: Microorganisms. 2024 Nov 20;12(11):2371. doi: 10.3390/microorganisms12112371 (PMC11596223; doi:10.3390/microorganisms12112371)
Supplement: Supplementary file 1 [file microorganisms-12-02371-s001.zip › S6.xls]

genus	CK R	F R	FSB R	FSF R	FSBF R		genus	CK B	F B	FSB B	FSF B	FSBF B
unclassified_Fungi	0.197359609	0.125872276	0.023707541	0.153965068	0.15389199		unclassified_Fungi	0.10893449	0.154981335	0.168679201	0.359552591	0.198170486
Chalara	0.105280782	0.064283824	0.099611515	0.140404643	0.211049932		unclassified_Ascomycota	0.08720718	0.051185027	0.055134912	0.038222779	0.046199254
unclassified_Ascomycota	0.057616951	0.05992658	0.082662233	0.070405728	0.097880525		Plectosphaerella	0.022338088	0.075947985	0.023344084	0.016207858	0.134049612
Plectosphaerella	0.028284815	0.066334292	0.02253519	0.199114504	0.017348016		Chalara	0.147443298	0.001004199	0.06186084	0.047624691	0.007902504
Fusarium	0.025541829	0.039653405	0.019270997	0.09119386	0.016382561		Fusarium	0.017943466	0.100579961	0.028772026	0.020242892	0.025472576
unclassified_Agaricomycetes	0.016194303	0.07142739	0.052127472	0.001708614	0.041982199		Mortierella	0.019537447	0.023904295	0.031367999	0.020700008	0.026973978
Coprinopsis	0.001752661	0.003679267	0.112032305	0.000366131	0.022567506		unclassified_Basidiomycota	0.01897136	0.011861188	0.035478288	0.044306369	0.010194889
Funneliformis	0.043681158	0.02254688	0.019868666	0.01690985	0.037071957		Funneliformis	0.030114335	0.002903444	0.020580947	0.028606418	0.032181282
Mortierella	0.072158338	0.019471178	0.009769591	0.011241593	0.025773118		Candida	0.016662322	0.024828449	0.01714915	0.036953013	0.003515479
unclassified_Sordariales	0.086514484	0.002819393	0.020918418	0.009783847	0.005287374		Kernia	0.031551898	0.002721524	0.029981514	0.021687604	0.01217967
Conocybe	0.002579119	0.000851606	0.073620572	0.004997017	0.038195806		Iodophanus	0.016885777	0.00625805	0.00033433	0.054362916	0.001237742
Chaetomium	0.012767352	0.059587591	0.013485867	0.011912834	0.003198069		Cladosporium	0.012096384	0.017777228	0.022409928	0.009351121	0.015519375
Iodophanus	0.006889525	0.022422859	0.03966837	0.009546539	0.007384221		unclassified_Agaricomycetes	0.043015158	0.006396309	0.013845186	0.003549701	0.007133493
Lasiobolidium	0.017092008	0.017015577	0.011692859	0.013112931	0.022243174		unclassified_Sordariales	0.022204015	0.010551363	0.013805853	0.008933509	0.005785893
Kernia	0.028299064	0.000545689	0.025454573	0.007770124	0.018622718		unclassified_Sordariomycetes	0.009541544	0.020775271	0.01160321	0.009655865	0.007675463
Candida	0.002023397	0.057768628	0.006260201	0.004800391	0.00816111		unclassified_Saccharomycetales	0.007046293	0.011781143	0.016608323	0.004921049	0.013461355
unclassified_Sordariomycetes	0.027686345	0.008268016	0.019002812	0.00415627	0.009903455		unclassified_Chaetomiaceae	0.007336784	0.021204602	0.008820406	0.00843689	0.004247871
Rhizophagus	0.00582083	0.009673579	0.016244339	0.012482371	0.016412732		Chaetomium	0.014055342	0.017296959	0.008820406	0.003719004	0.003486183
Schizothecium	0.021666025	0.004605285	0.015209912	0.004129149	0.004261578		Conocybe	0.001214107	0.000458439	0.006421098	0.004689669	0.034400428
Tetracladium	0.011855398	0.009533022	0.009233221	0.00862443	0.006101976		Phlyctochytrium	0.010956761	0.000276518	0.001042322	0.034611	0.000256337
unclassified_Glomeraceae	0.007430998	0.008888117	0.010804018	0.004549523	0.011789108		Aspergillus	0.007165469	0.010493149	0.011888373	0.004717886	0.01171094
Thanatephorus	0.00582083	0.001322883	0.010773368	0.013635008	0.010031679		Galactomyces	0.004200961	0.007808009	0.007207756	0.007872549	0.016727821
unclassified_Basidiomycota	0.008485444	0.016081291	0.004658754	0.002983294	0.008772062		Schizothecium	0.009027597	9.46E-05	0.003608795	0.004396212	0.021847238
Cladosporium	0.005941948	0.018536892	0.004099397	0.002915491	0.006969377		Rhizophagus	0.0207739	0.002073889	0.007591252	0.002313796	0.004138012
Pleuroascus	0	0.000190164	0.035477024	1.36E-05	0		Tetracladium	0.007575137	0.002248532	0.004395453	0.005214506	0.016742469
Acremonium	0.002814232	0.002678837	0.025454573	0.000915329	0.003627998		unclassified_Glomeraceae	0.012133626	0.001884692	0.012075205	0.001399564	0.007192084
Colletotrichum	0.005322105	0.004605285	0.003831212	0.007587058	0.012973299		unclassified_Agaricales	0.004327586	0.003929473	0.010393722	0.003053082	0.010319396
Coprinus	0	4.96E-05	0.004084072	0.028761662	0.000128224		Acremonium	0.014971509	0.003711169	0.003579295	0.003256244	0.005990962
Paracylindrocarpon	0.00296385	0.006746701	0.011049216	0.010163539	0.000475185		Alternaria	0.005713009	0.007233141	0.010157725	0.002923284	0.005258571
unclassified_Chaetomiaceae	0.006618789	0.003406423	0.005470971	0.004332556	0.008228994		Penicillium	0.004469107	0.008382876	0.00846641	0.002562106	0.007082226
unclassified_Sporormiaceae	0	0	0.026611599	0.000196626	0		Paracylindrocarpon	0.00105024	0.016139947	0.001061989	0.002629827	0.008598276
Aspergillus	0.004346029	0.011724047	0.001609109	0.001518768	0.006667672		Hygrocybe	0.005228856	0.002699694	0.007138924	0.002579036	0.010143622
Aaosphaeria	0	8.27E-06	0.000559357	0.024734216	0.000181023		Thanatephorus	0.002562288	0.018257497	0.002173143	0.000321674	0.001464783
unclassified_Glomeromycota	0.00502287	0.00516751	0.005854092	0.003905402	0.004442601		Botryotrichum	0.004245652	0.011730205	0.00185848	0.002641113	0.003376325
Preussia	0.000634093	0.000926018	0.018144621	0.00159335	0.001764972		Paraphoma	0.001661018	0.003420097	0.001622483	0.002590323	0.014340225
unclassified_Saccharomycetales	0.005051369	0.007871151	0.001976905	0.002156108	0.004442601		Typhula	0.020721761	0.000902323	0	0.001281053	8.79E-05
Galactomyces	0.002785734	0.008408572	0.001976905	0.00160013	0.006049178		Luellia	0.001445011	0.001760986	0.004562618	0.002968431	0.011681644
Alternaria	0.003590818	0.005944704	0.001609109	0.004820731	0.004042842		unclassified_Glomeromycota	0.006122677	0.00270697	0.003854626	0.004080181	0.004987586
Powellomyces	0.0093689	0.002794589	2.30E-05	0.007471794	8.30E-05		Glomus	0.003940263	0.004970056	0.010639553	0.000316031	0.001318305
Botryotrichum	0.00314909	0.005589179	0.003333155	0.003695216	0.003643083		Colletotrichum	0.001988753	0.006862025	0.004474119	0.002708834	0.004562799
unclassified_Agaricales	0.002222887	0.004630089	0.001157026	0.001064493	0.007225826		Lasiobolidium	0.003411419	0.00785167	0.005182111	0.000355534	0.001992105
Metarhizium	0.00580658	0.000851606	0.001685733	0.002020503	0.003959873		unclassified_Cantharellales	0.000759748	0.012909047	0.000383496	0.003916523	8.79E-05
unclassified_Pleosporales	0.004652389	0.002364653	0.004796678	0.000874647	0.000746719		unclassified_unidentified	0.001899371	0.006920239	0.001809314	0.002025982	0.005390401
Coprinellus	0	0.000711049	0.012045331	0.000169505	0.000324332		unclassified_Pleosporales	0.00210048	0.005493986	0.007581419	0.000857797	0.00087887
Mycothermus	0.002372505	0.000223236	0.003647314	0.001017032	0.004819731		unclassified_Sporormiaceae	0.00055119	0.012829002	0.003146633	0.000124155	7.32E-06
Hygrocybe	0.002279884	0.004382048	0.001754695	0.00095601	0.002292955		Thermoascus	0.001407769	0.001346208	0.004474119	0.001179472	0.007250676
Diversispora	0.005920575	0.000752389	0.000773905	0.002467997	0.001425554		Diversispora	0.002577185	0.001586343	0.003274465	0.001794603	0.006357158
Glomus	0.002230012	0.001984324	0.002214441	0.001464526	0.003416805		Thermomyces	0.001206659	0.003820321	0.008574575	0.000727999	0.000849574
Podospora	0.004517021	0.001463439	0.000973128	0.002359514	0.001199276		unclassified_Ceratobasidiaceae	0.000640572	0.001309824	0.011711375	0.000485333	0.000476054
Talaromyces	0.0004916	0.001174058	0.000329484	0.007397212	0.000626037		Metarhizium	0.004394622	0.002568711	0.001229154	0.003030508	0.003090692
unclassified_Glomeromycetes	0.002842731	0.001661871	0.000781567	0.002752766	0.001945995		Archaeorhizomyces	0.00195151	0.002066612	0.005319777	0.00261854	0.001559994
Apodus	7.12E-06	3.31E-05	0.009746604	4.07E-05	1.51E-05		Olpidium	0.002264348	0.002241255	0.003785793	0.002714478	0.002145907
Penicillium	0.002201513	0.0038777	0.001203001	0.000766164	0.001274702		Saitozyma	0.000729954	0.001833754	0.004523285	0.00238716	0.003618014
Olpidium	0.001439177	0.004547409	0.000743255	0.000379692	0.001561321		Xanthothecium	0.000394771	0.001921076	0.008849906	0.001630944	0.000270985
unclassified_Mycosphaerellaceae	0	0	5.36E-05	0.005885225	0.002496606		unclassified_Xylariales	0.001214107	0.003616571	0.005840938	0.001156898	0.000549294
Archaeorhizomyces	0.001132818	0.003795019	0.000337147	0.00030511	0.002443808		unclassified_Dothideomycetes	0.000715057	0.002095719	0.003657961	0.000688495	0.004372377
Vishniacozyma	0.000178116	0.004464729	0.000582344	0.000345791	0.001923367		Vishniacozyma	0.002212208	0.001950183	0.002999135	0.002567749	0.001391544
Remersonia	0.003483948	7.44E-05	0.000674293	0.001322141	0.00193091		Aureobasidium	0.001333284	0.001964737	0.001533984	0.002167067	0.00398421
unclassified_Didymellaceae	0.000876331	0.003340278	0.001371574	0	0.001832856		unclassified_Hypocreales	0.000692712	0.002001121	0.002330475	0.001506789	0.004313786
unclassified_Chaetothyriales	0.002336881	0.00083507	0.000996115	0.001030592	0.002066677		unclassified_Didymellaceae	0.000528844	0.003696616	0.000825991	0.001331843	0.003918294
Saitozyma	0.001033073	0.003100506	0.000643644	0.000237307	0.002119475		Trichoderma	0.000804439	0.002488666	0.003648128	0.000976309	0.002255766
unclassified_Xylariales	0.000911954	0.000950822	0.002099504	0.000800065	0.001953537		Solicoccozyma	0.001467357	0.003587464	0.003421963	0.000744929	0.000856898
Kodamaea	1.42E-05	0.005473427	0.000429096	0.000196626	0.000294162		Humicola	0.000782094	0.00623622	0.001347152	0.000603844	0.001032672
Thermoascus	0.001446302	0.001653603	0.000467408	0.000366131	0.002315583		unclassified_Leotiomycetes	0.000715057	0.002364961	0.00496578	0.000716712	0.000512674
Paraphoma	0.000869206	0.000942554	0.00199223	0.001044153	0.001342586		Coprinellus	2.98E-05	0.00876127	0	0.000349891	2.20E-05
Stachybotrys	0.000698215	0.001008698	0.000819879	0.001559449	0.001553779		Powellomyces	7.45E-06	0.001360762	0.003638295	0.002827346	0.000900842
unclassified_Chytridiomycota	0.000534348	0.004282832	0.000153248	0.000230527	0.000362046		Eleutherascus	0.00049905	0.003434651	0.003058134	1.13E-05	0.001545346
unclassified_Dothideomycetes	0.000669716	0.002835929	0.000521045	0.000739043	0.000626037		Fusariella	0.003292242	0.004031348	0.000825991	0.000112868	0
unclassified_Nectriaceae	0.000968951	0.002587889	0.000245198	0.000244088	0.001312415		Pichia	0.000588432	0.003201793	0.001258653	0.000389395	0.002724496
Phlyctochytrium	0.003619316	0.000330721	6.13E-05	0.000786505	0.000512898		Russula	0.001065137	0.001193396	0.000875157	4.51E-05	0.004892375
Cladorrhinum	0.000299235	0.001331151	0.001095727	0.000576318	0.001968623		Tausonia	0.000253249	0.002212148	0.002173143	0.001173828	0.00222647
unclassified_Ceratobasidiaceae	0.000577096	0.000107484	0.001563135	6.10E-05	0.00273797		Cephalotrichum	0.002078135	0.003769384	0.000540828	0.00076186	0.00087887
Others	0.05093404	0.115942388	0.038626281	0.027195433	0.053650626		Monascus	0	0.007953545	0	6.77E-05	0
unidentified	0.042021117	0.041058967	0.035637935	0.029168475	0.027688943		Filobasidium	0.000864027	0.002714247	0.001170154	0.001698665	0.001435487
							Epicoccum	0.001713158	0.002517774	0.002418974	9.03E-05	0.001135207
							Stachybotrys	0.001780194	0.002554158	0.000432662	0.001783316	0.001223094
							Calycina	0.000543741	0.003289115	0.00033433	0.000237023	0.003354353
							Fusicolla	0.001407769	0.000647635	0.003510463	0.00109482	0.001069292
							unclassified_Chaetothyriales	0.001363078	0.004584385	0.000599827	0.00107789	5.13E-05
							Sporormiella	0.00035008	0.005290235	0	0.000705426	0.001039996
							unclassified_Thelephoraceae	0.000729954	0.000676743	0.001386485	0.000220093	0.004350405
							unclassified_Mortierellales	0	0	0.007030758	0.00028217	0
							Thelebolus	0.000216007	0.003827598	0.00027533	0.001602727	0.001332952
							Clavaria	0.000871476	0.000371117	0.002084644	0.000846511	0.002973509
							unclassified_Glomeromycetes	0.002525046	0.000494823	0.000648993	0.001749455	0.001706472
							Cladorrhinum	0.00265167	0.00122978	0.00191748	0.000468403	0.000827602
							Remersonia	0.004983055	0	4.92E-05	0.00024831	0.001779711
							Entoloma	0.000618227	0.002146657	0.002645138	0.000519193	0.001105911
							Comoclathris	0.000245801	0.000480269	0.004896948	0.00028217	0.000856898
							Diutina	0.000968307	0.002372238	0.000589994	0.000468403	0.002219146
							Preussia	0.001124725	0.002124826	0.00060966	0.000383752	0.00188957
							Wallemia	0.000573535	0.000975092	0.000835824	0.000603844	0.002966185
							Nigrospora	0.001348181	0.001149735	0.000344163	0.001230262	0.001662529
							Dactylonectria	0.000171316	0	0.003146633	0.000609488	0.001779711
							unclassified_Nectriaceae	0.001906819	0.001986567	0.000904657	0.000259597	0.000637181
							Cutaneotrichosporon	0.000253249	0.00161545	0.001691315	0.000846511	0.001281685
							Rhizophlyctis	0.000685263	2.91E-05	1.97E-05	3.39E-05	0.004819136
							Trichosporon	0.000945961	0.000669466	0.001494651	0.000135442	0.002277737
							Wickerhamomyces	0.001422666	0.001200672	0.001101322	0.001151255	0.000446759
							Curvularia	9.68E-05	0.002430452	0.002743471	2.82E-05	7.32E-06
							Paramyrothecium	0.000655469	0.002197594	0.000206498	0	0.00222647
							unclassified_Xylariaceae	0.00515437	0	0	0	0
							Cortinarius	0.000744851	0.001397146	0.001406152	0.001128681	0.000329576
							Others	0.065107445	0.070104713	0.085509755	0.053014142	0.08074616
							unidentified	0.071029012	0.070301187	0.064397813	0.048990395	0.044500106
