# Supplementary material for: The Colonization of Synthetic Microbial Communities Carried by Bio-Organic Fertilizers in Continuous Cropping Soil for Potato Plants
Source: Microorganisms. 2024 Nov 20;12(11):2371. doi: 10.3390/microorganisms12112371 (PMC11596223; doi:10.3390/microorganisms12112371)
Supplement: Supplementary file 1 [file microorganisms-12-02371-s001.zip › S1.xls]

Phylum	Class	Order	Family	Genus	Species	SCB1	SCB2	SCB3	average	relative abundance
Proteobacteria	Gammaproteobacteria	Pseudomonadales	Pseudomonadaceae	Pseudomonas	unclassified_Pseudomonas	25572	24262	20707	23513.66667	0.437783657
Proteobacteria	Gammaproteobacteria	Enterobacterales	Enterobacteriaceae	Enterobacter	unclassified_Enterobacter	19762	19213	18240	19071.66667	0.355081328
Proteobacteria	Gammaproteobacteria	Pseudomonadales	Moraxellaceae	Acinetobacter	unclassified_Acinetobacter	2939	2731	6931	4200.333333	0.078202915
Proteobacteria	Gammaproteobacteria	Enterobacterales	Enterobacteriaceae	unclassified_Enterobacteriaceae	unclassified_Enterobacteriaceae	3446	3354	3209	3336.333333	0.062116735
Proteobacteria	Alphaproteobacteria	Caulobacterales	Caulobacteraceae	Brevundimonas	unclassified_Brevundimonas	1325	857	658	946.6666667	0.01762529
Firmicutes	Bacilli	Bacillales	Bacillaceae	Bacillus	unclassified_Bacillus	1008	758	600	788.6666667	0.014683604
Firmicutes	Bacilli	Bacillales	Planococcaceae	Lysinibacillus	unclassified_Lysinibacillus	440	793	662	631.6666667	0.011760537
Firmicutes	Bacilli	Paenibacillales	Paenibacillaceae	Paenibacillus	unclassified_Paenibacillus	109	165	78	117.3333333	0.002184543
Bacteroidota	Bacteroidia	Bacteroidales	Muribaculaceae	unclassified_Muribaculaceae	unclassified_Muribaculaceae	80	116	121	105.6666667	0.00196733
Proteobacteria	Gammaproteobacteria	Pseudomonadales	Moraxellaceae	Psychrobacter	Psychrobacter_alimentarius	44	40	117	67	0.001247424
Proteobacteria	Alphaproteobacteria	Sphingomonadales	Sphingomonadaceae	Sphingomonas	unclassified_Sphingomonas	8	94	65	55.66666667	0.001036417
Proteobacteria	Alphaproteobacteria	Sphingomonadales	Sphingomonadaceae	unclassified_Sphingomonadaceae	unclassified_Sphingomonadaceae	50	34	58	47.33333333	0.000881265
Firmicutes	Bacilli	Lactobacillales	Lactobacillaceae	Ligilactobacillus	unclassified_Ligilactobacillus	35	46	49	43.33333333	0.000806791
Proteobacteria	Gammaproteobacteria	Burkholderiales	Oxalobacteraceae	Massilia	unclassified_Massilia	56	37	27	40	0.000744731
Proteobacteria	Gammaproteobacteria	Xanthomonadales	Xanthomonadaceae	Luteimonas	unclassified_Luteimonas	22	38	58	39.33333333	0.000732318
Proteobacteria	Alphaproteobacteria	Rhizobiales	Rhizobiaceae	unclassified_Rhizobiaceae	unclassified_Rhizobiaceae	30	30	51	37	0.000688876
Actinobacteriota	Actinobacteria	Micrococcales	Microbacteriaceae	Microbacterium	unclassified_Microbacterium	56	18	26	33.33333333	0.000620609
Acidobacteriota	Vicinamibacteria	Vicinamibacterales	unclassified_Vicinamibacterales	unclassified_Vicinamibacterales	unclassified_Vicinamibacterales	28	30	38	32	0.000595784
Gemmatimonadota	Gemmatimonadetes	Gemmatimonadales	Gemmatimonadaceae	unclassified_Gemmatimonadaceae	unclassified_Gemmatimonadaceae	15	53	20	29.33333333	0.000546136
Firmicutes	Bacilli	Erysipelotrichales	Erysipelotrichaceae	Faecalibaculum	unclassified_Faecalibaculum	26	27	34	29	0.00053993
Acidobacteriota	Vicinamibacteria	Vicinamibacterales	Vicinamibacteraceae	unclassified_Vicinamibacteraceae	unclassified_Vicinamibacteraceae	28	23	23	24.66666667	0.000459251
Bacteroidota	Bacteroidia	Bacteroidales	Bacteroidaceae	Bacteroides	unclassified_Bacteroides	22	28	21	23.66666667	0.000440632
Bacteroidota	Bacteroidia	Flavobacteriales	Weeksellaceae	unclassified_Weeksellaceae	uncultured_Flavobacterium_sp.	22	25	24	23.66666667	0.000440632
Firmicutes	Clostridia	Lachnospirales	Lachnospiraceae	unclassified_Lachnospiraceae	unclassified_Lachnospiraceae	16	21	34	23.66666667	0.000440632
Proteobacteria	Gammaproteobacteria	Pseudomonadales	Moraxellaceae	Psychrobacter	unclassified_Psychrobacter	16	38	12	22	0.000409602
unclassified_Bacteria	unclassified_Bacteria	unclassified_Bacteria	unclassified_Bacteria	unclassified_Bacteria	unclassified_Bacteria	15	30	19	21.33333333	0.00039719
Proteobacteria	Gammaproteobacteria	Burkholderiales	Comamonadaceae	unclassified_Comamonadaceae	unclassified_Comamonadaceae	19	29	15	21	0.000390984
Bacteroidota	Bacteroidia	Flavobacteriales	Flavobacteriaceae	Flavobacterium	unclassified_Flavobacterium	20	11	27	19.33333333	0.000359953
Desulfobacterota	Desulfovibrionia	Desulfovibrionales	Desulfovibrionaceae	Desulfovibrio	unclassified_Desulfovibrio	10	22	26	19.33333333	0.000359953
Firmicutes	Clostridia	Clostridiales	Clostridiaceae	Clostridium_sensu_stricto_1	unclassified_Clostridium_sensu_stricto_1	16	12	19	15.66666667	0.000291686
Verrucomicrobiota	Verrucomicrobiae	Verrucomicrobiales	Akkermansiaceae	Akkermansia	unclassified_Akkermansia	12	15	18	15	0.000279274
Bacteroidota	Bacteroidia	Sphingobacteriales	Sphingobacteriaceae	Parapedobacter	unclassified_Parapedobacter	9	14	21	14.66666667	0.000273068
Proteobacteria	Gammaproteobacteria	Enterobacterales	Alteromonadaceae	Rheinheimera	unclassified_Rheinheimera	14	13	17	14.66666667	0.000273068
Firmicutes	Clostridia	Oscillospirales	Oscillospiraceae	unclassified_Oscillospiraceae	unclassified_Oscillospiraceae	13	27	2	14	0.000260656
Proteobacteria	Gammaproteobacteria	Xanthomonadales	Xanthomonadaceae	Lysobacter	unclassified_Lysobacter	7	15	18	13.33333333	0.000248244
Gemmatimonadota	unclassified_Gemmatimonadota	unclassified_Gemmatimonadota	unclassified_Gemmatimonadota	unclassified_Gemmatimonadota	unclassified_Gemmatimonadota	2	19	18	13	0.000242037
Firmicutes	Bacilli	Erysipelotrichales	Erysipelotrichaceae	Dubosiella	unclassified_Dubosiella	8	15	14	12.33333333	0.000229625
Bacteroidota	Bacteroidia	Cytophagales	Microscillaceae	unclassified_Microscillaceae	unclassified_Microscillaceae	7	21	8	12	0.000223419
Desulfobacterota	Desulfovibrionia	Desulfovibrionales	Desulfovibrionaceae	Bilophila	unclassified_Bilophila	5	11	18	11.33333333	0.000211007
Bacteroidota	Bacteroidia	Bacteroidales	Marinifilaceae	Odoribacter	unclassified_Odoribacter	9	7	16	10.66666667	0.000198595
Gemmatimonadota	Longimicrobia	Longimicrobiales	Longimicrobiaceae	unclassified_Longimicrobiaceae	unclassified_Longimicrobiaceae	1	18	13	10.66666667	0.000198595
Proteobacteria	Alphaproteobacteria	Azospirillales	unclassified_Azospirillales	unclassified_Azospirillales	unclassified_Azospirillales	7	15	9	10.33333333	0.000192389
Firmicutes	Clostridia	Oscillospirales	Ruminococcaceae	Ruminococcus	unclassified_Ruminococcus	3	16	11	10	0.000186183
Proteobacteria	Gammaproteobacteria	Pseudomonadales	Alcanivoracaceae1	Alcanivorax	unclassified_Alcanivorax	8	8	13	9.666666667	0.000179977
Nitrospirota	Nitrospiria	Nitrospirales	Nitrospiraceae	Nitrospira	unclassified_Nitrospira	9	7	10	8.666666667	0.000161358
Firmicutes	Bacilli	Lactobacillales	Lactobacillaceae	Lactobacillus	unclassified_Lactobacillus	6	13	6	8.333333333	0.000155152
Bacteroidota	Bacteroidia	Flavobacteriales	Weeksellaceae	Moheibacter	unclassified_Moheibacter	8	7	9	8	0.000148946
Proteobacteria	Gammaproteobacteria	Xanthomonadales	Xanthomonadaceae	unclassified_Xanthomonadaceae	unclassified_Xanthomonadaceae	8	8	6	7.333333333	0.000136534
Bacteroidota	Bacteroidia	Bacteroidales	Prevotellaceae	Prevotellaceae_UCG_001	unclassified_Prevotellaceae_UCG_001	4	7	10	7	0.000130328
Chloroflexi	Chloroflexia	Thermomicrobiales	AKYG1722	uncultured_Alphaproteobacteria_bacterium	uncultured_Alphaproteobacteria_bacterium	5	11	5	7	0.000130328
Actinobacteriota	Actinobacteria	Micromonosporales	Micromonosporaceae	unclassified_Micromonosporaceae	unclassified_Micromonosporaceae	6	8	6	6.666666667	0.000124122
Bacteroidota	Bacteroidia	Bacteroidales	F082	unclassified_F082	unclassified_F082	7	5	8	6.666666667	0.000124122
Bacteroidota	Bacteroidia	Chitinophagales	Chitinophagaceae	Taibaiella	unclassified_Taibaiella	6	5	8	6.333333333	0.000117916
Bacteroidota	Bacteroidia	Cytophagales	MWH_CFBk5	uncultured_compost_bacterium	uncultured_compost_bacterium	3	7	9	6.333333333	0.000117916
Myxococcota	Polyangia	Haliangiales	Haliangiaceae	Haliangium	unclassified_Haliangium	10	6	3	6.333333333	0.000117916
Proteobacteria	Gammaproteobacteria	Burkholderiales	SC_I_84	unclassified_SC_I_84	unclassified_SC_I_84	4	5	10	6.333333333	0.000117916
Bacteroidota	Bacteroidia	Cytophagales	Hymenobacteraceae	Pontibacter	unclassified_Pontibacter	5	4	9	6	0.00011171
Proteobacteria	Gammaproteobacteria	Gammaproteobacteria_Incertae_Sedis	Unclassified	Acidibacter	unclassified_Acidibacter	5	8	5	6	0.00011171
Bacteroidota	Bacteroidia	Chitinophagales	Chitinophagaceae	unclassified_Chitinophagaceae	unclassified_Chitinophagaceae	6	2	9	5.666666667	0.000105503
Firmicutes	Bacilli	Mycoplasmatales	Mycoplasmataceae	Ureaplasma	unclassified_Ureaplasma	4	8	5	5.666666667	0.000105503
Proteobacteria	Gammaproteobacteria	Steroidobacterales	Steroidobacteraceae	unclassified_Steroidobacteraceae	unclassified_Steroidobacteraceae	5	7	3	5	9.31E-05
Firmicutes	Clostridia	Oscillospirales	Hungateiclostridiaceae	Saccharofermentans	unclassified_Saccharofermentans	5	7	2	4.666666667	8.69E-05
Chloroflexi	Ktedonobacteria	C0119	uncultured_soil_bacterium	uncultured_soil_bacterium	uncultured_soil_bacterium	6	4	3	4.333333333	8.07E-05
Proteobacteria	Gammaproteobacteria	Burkholderiales	TRA3_20	unclassified_TRA3_20	unclassified_TRA3_20	7	3	3	4.333333333	8.07E-05
Proteobacteria	Gammaproteobacteria	R7C24	unclassified_R7C24	unclassified_R7C24	unclassified_R7C24	5	4	4	4.333333333	8.07E-05
Actinobacteriota	Actinobacteria	unclassified_Actinobacteria	unclassified_Actinobacteria	unclassified_Actinobacteria	unclassified_Actinobacteria	3	3	6	4	7.45E-05
Bdellovibrionota	Bdellovibrionia	Bdellovibrionales	Bdellovibrionaceae	Bdellovibrio	unclassified_Bdellovibrio	3	1	6	3.333333333	6.21E-05
Firmicutes	Clostridia	Oscillospirales	[Eubacterium]_coprostanoligenes_group	unclassified_[Eubacterium]_coprostanoligenes_group	unclassified_[Eubacterium]_coprostanoligenes_group	4	2	4	3.333333333	6.21E-05
Proteobacteria	Gammaproteobacteria	unclassified_Gammaproteobacteria	unclassified_Gammaproteobacteria	unclassified_Gammaproteobacteria	unclassified_Gammaproteobacteria	2	3	4	3	5.59E-05
Unassigned	Unassigned	Unassigned	Unassigned	Unassigned	Unassigned	2	3	3	2.666666667	4.96E-05
Proteobacteria	Gammaproteobacteria	Burkholderiales	T34	unclassified_T34	unclassified_T34	1	3	4	2.666666667	4.96E-05
Bdellovibrionota	Bdellovibrionia	Bacteriovoracales	Bacteriovoracaceae	Peredibacter	unclassified_Peredibacter	1	2	4	2.333333333	4.34E-05
Chloroflexi	Anaerolineae	SBR1031	A4b	unclassified_A4b	unclassified_A4b	1	2	4	2.333333333	4.34E-05
Halanaerobiaeota	Halanaerobiia	Halanaerobiales	Halanaerobiaceae	Halocella	unclassified_Halocella	2	2	2	2	3.72E-05
Chloroflexi	Anaerolineae	SBR1031	unclassified_SBR1031	unclassified_SBR1031	unclassified_SBR1031	1	2	1	1.333333333	2.48E-05
Proteobacteria	Alphaproteobacteria	unclassified_Alphaproteobacteria	unclassified_Alphaproteobacteria	unclassified_Alphaproteobacteria	unclassified_Alphaproteobacteria	1	2	1	1.333333333	2.48E-05
									53710.66667	0.99999938
